# Supplementary material for: Comparative genomics of 10 new Caenorhabditis species
Source: Evol Lett. 2019 Apr 2;3(2):217–36. doi: 10.1002/evl3.110 (PMC6457397; doi:10.1002/evl3.110)
Supplement: Supplementary file 1 — Table S1. List of isolates and their origin. Table S2. Mating tests. This table contains several sheets, showing the results of crosses between isolates of different species. Successful crosses are labeled in green.“100s of embryos” refer to unhatched dead embryos remaining on the plate. Table S3. Detailed genome assembly and gene prediction statistics. Table S4. Morphological characters used for ancestral state reconstruction. ‘1’ denotes presence or existence; ‘0’ denotes absence. Table S5. Genome contents of C. sulstoni and C. elegans. Gene structure statistics were calculated using the longest isoform of each protein‐coding gene. UTR regions were not annotated in C. sulstoni and so were not considered in either species. Table S6. Genome statistics used in PGLS analysis. Gene structure statistics were calculated using the longest isoform of each protein‐coding gene. UTR regions were not considered as they were not annotated in several species. Repeat content was estimated de novo using RepeatModeler and RepeatMasker. Table S7. Mean branch lengths from Maximum likelihood gene tree of all Notch‐like proteins. Branch lengths were extracted using a custom Python script (available at https://github.com/lstevens17/caeno-ten-descriptions). Table S8. EGF‐like repeat counts for LIN‐12/GLP‐1 homologues. Counts of EGF‐like repeats were obtained from were obtained from the ProSiteProfiles database (release 2017_09). Table S9. Accessions and links to data used in phylogenomic analysis. Table S10. Completeness and duplication statistics for 28 Caenorhabditis species based on 8,286 orthologues. We selected groups of orthologues which were present in at least 22 species and had a mean count of 1. The duplication ratio was calculated by dividing the total number of sequences present for each species by the total number of orthogroups which contained a representative sequence for that species. Figure S1. Assembly spans and genome size estimates. Kmers of length 19 were counted usi [file EVL3-3-217-s001.zip › evl3110-sup-0001-SuppMat/evl3110-sup-0015-TableS1.xlsx]

## Sheet: Sheet1
species	species #	strain	Lat, Lon	isolation_date	Country or island	place	landscape	Substrate Type	Substrate description	Sampling by	Isolation by	Remarks
parvicauda	sp. 21	NIC206	-16.75793, 49.9944	2010-12-01	Madagascar	Sainte Marie Island, Madagascar	Dry shrubland	Rotting fruit	Apple-like rotten and dry fruit	Clotilde Gimond	Christian Braendle
parvicauda	sp. 21	NIC1536	-16.761240, 49.993659	2015-10.01	Madagascar	Sainte Marie Island, Madagascar	Grassland	Rotting fruit	Cashew nut fruit, rotten	Clotilde Gimond	Christian Braendle
parvicauda	sp. 21	JU1766	-17.56, -149,60	2009-08	Tahiti	Faa’a	Garden	Rotting fruit	Mango	Kevin Howan	Marie-Anne Félix	LOST
parvicauda	sp. 21	JU2070	8.893, 98.512	2011-04-21	Thailand	Kaho Sok National Park, Thailand	Forest	Rotting fruit	Fig	Howard Baylis	Marie-Anne Félix
parvicauda	sp. 21	JU2769	14.6, -60.9	2014-06-15	Martinique	Saint-François	Rural garden	Rotting fruit	Mango	Sarah Mühlberger	Fabrice Besnard
parvicauda	sp. 21	JU2770	14.6, -60.9	2014-06-15	Martinique	Saint-François	Rural garden	Rotting fruit	Carambola	Sarah Mühlberger	Fabrice Besnard
zanzibari	sp. 26	JU2156	-6.1074, 39.2515	2012-03-07	Zanzibar	Dole	Agricultural land	Rotting fruit	Mandarin	Marie-Anne Félix	Marie-Anne Félix
zanzibari	sp. 26	JU2157	-6.1066, 39.2508	2012-03-07	Zanzibar	Dole	Agricultural land	Rotting fruit	Jackfruit	Marie-Anne Félix	Marie-Anne Félix
zanzibari	sp. 26	JU2158	-6.1061, 39.251	2012-03-07	Zanzibar	Dole	Agricultural land	Rotting fruit	Jackfruit	Marie-Anne Félix	Marie-Anne Félix
zanzibari	sp. 26	JU2159	-6.1057, 39.2516	2012-03-07	Zanzibar	Dole	Agricultural land	Rotting fruit	Terminalia catappa	Marie-Anne Félix	Marie-Anne Félix
zanzibari	sp. 26	JU2161	-6.2715, 39.416	2012-03-09	Zanzibar	Jozani	Forest	Rotting fruit	Calophyllum inophyllum	Marie-Anne Félix	Marie-Anne Félix
zanzibari	sp. 26	JU3235	-12.76, 45.09	2017-05	Mayotte	M'Tsangamouji	Agricultural land	Rotting fruit	Morinda citrifolia	Amir Yassin	Marie-Anne Félix
zanzibari	sp. 26	JU3236	-12.76, 45.09	2017-05	Mayotte	M'Tsangamouji	Agricultural land	Rotting fruit	Morinda citrifolia	Amir Yassin	Marie-Anne Félix
zanzibari	sp. 26	NIC1532	-17.088793, 49.827329	2015-10-28	Madagascar	Sainte Marie Island, Madagascar	Garden	Compost	Compost, various greens and fruits	Clotilde Gimond	Christian Braendle
panamensis	sp. 28	QG699	9.159, -79.848	2012-04-26	Panama	Barro Colorado Island	Forest	Rotting fruit	Unidentified ~5cm fruit, orange interior	Matthew Rockman	Matthew Rockman	Tower clearing
panamensis	sp. 28	QG702	9.16093, -79.8415	2012-04-24	Panama	Barro Colorado Island	Forest	Rotting fruit	Palm fruit	Matthew Rockman	Matthew Rockman	Snyder-Molino Trail
panamensis	sp. 28	QG703	9.15388, -79.83167	2012-04-27	Panama	Barro Colorado Island	Forest	Rotting flower	Gustavia superba	Taniya Kaur	Taniya Kaur	Chapman Trail
panamensis	sp. 28	QG862	9.159, -79.848	2012-04-26	Panama	Barro Colorado Island	Forest	Rotting fruit	Unidentified ~5cm fruit, orange interior	Matthew Rockman	Matthew Rockman	Tower clearing
panamensis	sp. 28	QG1133	9.160449, -79.840373	2012-04-26	Panama	Barro Colorado Island	Forest	Rotting flower	Gustavia superba	Taniya Kaur	Taniya Kaur	flower StLTA1
panamensis	sp. 28	QG1135	9.160449, -79.840373	2012-04-26	Panama	Barro Colorado Island	Forest	Rotting flower	Gustavia superba	Taniya Kaur	Taniya Kaur	flower StLTA1
panamensis	sp. 28	QG1136	9.160449, -79.840373	2012-04-29	Panama	Barro Colorado Island	Forest	Rotting flower	Gustavia superba	Taniya Kaur	Taniya Kaur	flower StLTA1
panamensis	sp. 28	QG1137	9.160449, -79.840373	2012-04-26	Panama	Barro Colorado Island	Forest	Rotting flower	Gustavia superba	Taniya Kaur	Taniya Kaur	flower StLTA2
panamensis	sp. 28	QG1138	9.160449, -79.840373	2012-04-26	Panama	Barro Colorado Island	Forest	Rotting flower	Gustavia superba	Taniya Kaur	Taniya Kaur	flower StLTA2
panamensis	sp. 28	QG1140	9.160449, -79.840373	2012-04-26	Panama	Barro Colorado Island	Forest	Rotting flower	Gustavia superba	Taniya Kaur	Taniya Kaur	flower StLTA2
panamensis	sp. 28	QG1147	9.160449, -79.840373	2012-04-27	Panama	Barro Colorado Island	Forest	Rotting flower	Gustavia superba	Taniya Kaur	Taniya Kaur	flower StLTB1
panamensis	sp. 28	QG1157	9.160449, -79.840373	2012-04-27	Panama	Barro Colorado Island	Forest	Rotting flower	Gustavia superba	Taniya Kaur	Taniya Kaur	flower StLTC3
panamensis	sp. 28	QG1158	9.160449, -79.840373	2012-04-28	Panama	Barro Colorado Island	Forest	Rotting flower	Gustavia superba	Taniya Kaur	Taniya Kaur	flower StLTC3
panamensis	sp. 28	QG1159	9.160449, -79.840373	2012-04-28	Panama	Barro Colorado Island	Forest	Rotting flower	Gustavia superba	Taniya Kaur	Taniya Kaur	flower StLTC3
panamensis	sp. 28	QG1160	9.160449, -79.840373	2012-04-28	Panama	Barro Colorado Island	Forest	Rotting flower	Gustavia superba	Taniya Kaur	Taniya Kaur	flower StLTC4
panamensis	sp. 28	QG1161	9.160449, -79.840373	2012-04-28	Panama	Barro Colorado Island	Forest	Rotting flower	Gustavia superba	Taniya Kaur	Taniya Kaur	flower StLTC4
becei	sp. 29	QG704	9.1537, -79.82607	2012-04-27	Panama	Barro Colorado Island	Forest	Rotting flower	Gustavia superba	Taniya Kaur	Matthew Rockman	flower TK18
becei	sp. 29	QG705	9.15343, -79.8257	2012-04-28	Panama	Barro Colorado Island	Forest	Rotting flower	Gustavia superba	Taniya Kaur	Matthew Rockman	flower TK17
becei	sp. 29	QG706	9.15343, -79.8257	2012-04-27	Panama	Barro Colorado Island	Forest	Rotting flower	Gustavia superba	Taniya Kaur	Matthew Rockman	flower TK14
becei	sp. 29	QG707	9.15343, -79.8257	2012-04-27	Panama	Barro Colorado Island	Forest	Rotting flower	Gustavia superba	Taniya Kaur	Matthew Rockman	flower TK14
becei	sp. 29	QG708	9.1537, -79.82607	2012-04-27	Panama	Barro Colorado Island	Forest	Rotting flower	Gustavia superba	Taniya Kaur	Matthew Rockman	flower TK18
becei	sp. 29	QG709	9.1537, -79.82607	2012-04-27	Panama	Barro Colorado Island	Forest	Rotting flower	Gustavia superba	Taniya Kaur	Matthew Rockman	flower TK18
becei	sp. 29	QG710	9.158, -79.85	2012-04-25	Panama	Barro Colorado Island	Forest	Rotting fruit	papaya-like	Matthew Rockman	Matthew Rockman	AVA Trail
becei	sp. 29	QG711	9.158, -79.85	2012-04-26	Panama	Barro Colorado Island	Forest	Rotting fruit	papaya-like	Matthew Rockman	Matthew Rockman	AVA Trail
becei	sp. 29	QG712	9.158, -79.85	2012-04-26	Panama	Barro Colorado Island	Forest	Rotting fruit	papaya-like	Matthew Rockman	Matthew Rockman	AVA Trail
becei	sp. 29	QG715	9.15343, -79.8257	2012-04-26	Panama	Barro Colorado Island	Forest	Rotting flower	Gustavia superba	Taniya Kaur	Matthew Rockman	flower TK15
becei	sp. 29	QG716	9.15343, -79.8257	2012-04-26	Panama	Barro Colorado Island	Forest	Rotting flower	Gustavia superba	Taniya Kaur	Matthew Rockman	flower TK15
becei	sp. 29	QG717	9.15343, -79.8257	2012-04-26	Panama	Barro Colorado Island	Forest	Rotting flower	Gustavia superba	Taniya Kaur	Matthew Rockman	flower TK15
becei	sp. 29	QG718	9.15343, -79.8257	2012-04-26	Panama	Barro Colorado Island	Forest	Rotting flower	Gustavia superba	Taniya Kaur	Matthew Rockman	flower TK15
becei	sp. 29	QG719	9.15343, -79.8257	2012-04-26	Panama	Barro Colorado Island	Forest	Rotting flower	Gustavia superba	Taniya Kaur	Matthew Rockman	flower TK15
becei	sp. 29	QG720	9.15343, -79.8257	2012-04-26	Panama	Barro Colorado Island	Forest	Rotting flower	Gustavia superba	Taniya Kaur	Matthew Rockman	flower TK15
becei	sp. 29	QG721	9.15343, -79.8257	2012-04-26	Panama	Barro Colorado Island	Forest	Rotting flower	Gustavia superba	Taniya Kaur	Matthew Rockman	flower TK15
becei	sp. 29	QG722	9.15343, -79.8257	2012-04-26	Panama	Barro Colorado Island	Forest	Rotting flower	Gustavia superba	Taniya Kaur	Matthew Rockman	flower TK15
becei	sp. 29	QG817	9.145, -79.858	2012-04-27	Panama	Barro Colorado Island	Forest	Rotting flower	Gustavia superba	Max Bernstein	Max Bernstein	Wetmore Trail marker 17
becei	sp. 29	QG818	9.145, -79.858	2012-04-27	Panama	Barro Colorado Island	Forest	Rotting flower	Gustavia superba	Max Bernstein	Max Bernstein	Wetmore Trail marker 17
becei	sp. 29	QG821	9.145, -79.858	2012-04-27	Panama	Barro Colorado Island	Forest	Rotting flower	Gustavia superba	Max Bernstein	Max Bernstein	Wetmore Trail marker 17
becei	sp. 29	QG863	9.15343, -79.8257	2012-04-26	Panama	Barro Colorado Island	Forest	Rotting flower	Gustavia superba	Taniya Kaur	Matthew Rockman	flower TK15
becei	sp. 29	QG871	9.15343, -79.8257	2012-04-27	Panama	Barro Colorado Island	Forest	Rotting flower	Gustavia superba	Taniya Kaur	Matthew Rockman	flower TK14
becei	sp. 29	QG929	9.160, -79.844	2012-04-28	Panama	Barro Colorado Island	Forest	Rotting flower	unidentified yellow flower	Annalise Paaby	Taniya Kaur	Miller Trail
becei	sp. 29	QG1112	9.16835, -79.839279	2012-04-29	Panama	Barro Colorado Island	Forest	Rotting flower	Gustavia superba	Taniya Kaur	Taniya Kaur	flower DFTB1
becei	sp. 29	QG1115	9.16835, -79.839279	2012-04-26	Panama	Barro Colorado Island	Forest	Rotting flower	Gustavia superba	Taniya Kaur	Taniya Kaur	flower DFTB2
becei	sp. 29	QG1118	9.16835, -79.839279	2012-04-26	Panama	Barro Colorado Island	Forest	Rotting flower	Gustavia superba	Taniya Kaur	Taniya Kaur	flower DFTB2
becei	sp. 29	QG1119	9.16835, -79.839279	2012-04-28	Panama	Barro Colorado Island	Forest	Rotting flower	Gustavia superba	Taniya Kaur	Taniya Kaur	flower DFTB3
becei	sp. 29	QG1121	9.16835, -79.839279	2012-04-27	Panama	Barro Colorado Island	Forest	Rotting flower	Gustavia superba	Taniya Kaur	Taniya Kaur	flower DFTB4
becei	sp. 29	QG1122	9.16835, -79.839279	2012-04-29	Panama	Barro Colorado Island	Forest	Rotting flower	Gustavia superba	Taniya Kaur	Taniya Kaur	flower DFTB4
becei	sp. 29	QG1123	9.16835, -79.839279	2012-04-29	Panama	Barro Colorado Island	Forest	Rotting flower	Gustavia superba	Taniya Kaur	Taniya Kaur	flower DFTB4
uteleia	sp. 31	JU2458	-12.801653, -69.289488	2013-01-09	Peru	Madre de Dios	Rural garden	Rotting fruit	Fruit with kernel	Ludmilla Lokmane	Lise Frézal
uteleia	sp. 31	JU2469	-12.801653, -69.289488	2013-01-09	Peru	Madre de Dios		Rotting fruit	Kumquat-like fruit	Christian Braendle	Christian Braendle
uteleia	sp. 31	NIC1184	-12.88405797, -69.48401098	2015-04-12	Peru	Forest trail, Tambopata	Forest	Rotting fruit	Fruit	Christian Braendle	Christian Braendle
sulstoni	sp. 32	SB454		2013-		millipede from East Africa bought in spring 2013 on an insect market in Berlin		Millipede faeces	Faeces of millipede Archispirostreptus gigas	Walter Sudhaus	Walter Sudhaus
quiockensis	sp. 38	JU2745	16.1761, -61.6951	2014-06-09	Guadeloupe	Basse-Terre Forest	Forest	Rotting fruit	Fruit	Fabrice Besnard	Lise Frézal
quiockensis	sp. 38	NIC559	15.52216, -61.41607	2014-05-11	Dominica	Syndicate Trail, Forest	Forest	Rotting fruit	Clusia fruit	Christian Braendle	Christian Braendle
quiockensis	sp. 38	NIC562	15.37715, -61.33759	2014-05-13	Dominica	Morne Trois Pitons Trail, Forest	Forest	Rotting fruit	Clusia fruit	Christian Braendle	Christian Braendle
waitukubuli	sp. 39	NIC564	15.37737, -61.33824	2014-05-13	Dominica	Morne Trois Pitons Trail, Forest	Forest	Rotting fruit	Clusia fruit	Christian Braendle	Christian Braendle
waitukubuli	sp. 39	NIC600	15.32179, -61.30847	2014-05-14	Dominica	Boiling lake trail	Forest	Rotting fruit	woody fruit pod	Christian Braendle	Christian Braendle
waitukubuli	sp. 39	NIC765	15.34019, -61.30395	2014-05-16	Dominica	Freshwater Lake Trail, Laudat	Forest	Rotting Flower	small flowers	Christian Braendle	Christian Braendle
waitukubuli	sp. 39	NIC770	15.34514, -61.30774	2014-05-16	Dominica	Freshwater Lake Trail, Laudat	Forest	Rotting fruit	Clusia fruit	Christian Braendle	Christian Braendle
waitukubuli	sp. 39	NIC771	15.34524, -61.3079	2014-05-16	Dominica	Freshwater Lake Trail, Laudat	Forest	Rotting fruit	Clusia fruit	Christian Braendle	Christian Braendle
waitukubuli	sp. 39	NIC772	15.34524, -61.3079	2014-05-16	Dominica	Freshwater Lake Trail, Laudat	Forest	Rotting fruit	Clusia fruit	Christian Braendle	Christian Braendle
tribulationis	sp. 40	JU2774	-17.1774, 145.6600	2014-08-08	Australia	Danbulla	Forest	Humus	Humus below Ficus destruens	Jean-Baptiste Pénigault	Lise Frézal
tribulationis	sp. 40	JU2775	-16.241287, 145.435583	2014-07-25	Australia	Daintree National Forest	Forest	Fruit	Ficus sp.	Jean-Baptiste Pénigault	Lise Frézal
tribulationis	sp. 40	JU2776	-16.241287, 145.435583	2014-07-25	Australia	Daintree National Forest	Forest	Fruit	Ficus sp.	Jean-Baptiste Pénigault	Lise Frézal
tribulationis	sp. 40	JU2778	-16.241287, 145.435583	2014-07-25	Australia	Daintree National Forest	Forest	Fruit	Ficus sp.	Jean-Baptiste Pénigault	Lise Frézal
tribulationis	sp. 40	JU2784	-16.241287, 145.435583	2014-07-25	Australia	Daintree National Forest	Forest	Fruit	Ficus sp.	Jean-Baptiste Pénigault	Lise Frézal
tribulationis	sp. 40	QG2911	-17.331117, 145.50355	2017-07-21	Australia	Wongabel Forest	Forest	Fruit	dried pericarp of uncertain fruit	Matthew Rockman	Matthew Rockman
tribulationis	sp. 40	QG2912	-17.331117, 145.50355	2017-07-26	Australia	Wongabel Forest	Forest	Fruit	dried pericarp of uncertain fruit	Matthew Rockman	Matthew Rockman
tribulationis	sp. 40	QG2913	-17.331117, 145.50355	2017-07-17	Australia	Wongabel Forest	Forest	Fruit	blackbean (Castanospermum australe)	Matthew Rockman	Matthew Rockman
tribulationis	sp. 40	QG2916	-17.42675, 145.4860333	2017-07-16	Australia	Mt. Hypipamee	Forest	Fruit	dried pericarp of uncertain fruit	Matthew Rockman	Matthew Rockman
tribulationis	sp. 40	QG2917	-17.42675, 145.4860333	2017-07-16	Australia	Mt. Hypipamee	Forest	Fruit	dried pericarp of uncertain fruit	Matthew Rockman	Matthew Rockman
tribulationis	sp. 40	QG2918	-17.427417, 145.785817	2017-07-17	Australia	Mt. Hypipamee	Forest	Fruit	Ficus sp.	Matthew Rockman	Matthew Rockman
vivipara	sp. 43	NIC1070	20.67859, -88.56941	17/10/14	Mexico	Chichén Itzá, Yucatán	Forest	Rotting fruit	Red berries	Charlie Gosse	Christian Braendle
	INBRED derivatives
	species	strain	Comments
parvicauda	sp. 21	NIC534	25 x generations of inbreeding, derived from NIC206, itself a culture derivative of NIC134
zanzibari	sp. 26	JU2190	26x generations of inbreeding, derived from JU2161
panamensis	sp. 28	QG2080	25 x generations of inbreeding, derived from QG702
becei	sp. 29	QG2082	25 x generations of inbreeding, derived from QG704
uteleia	sp. 31	JU2585	25 x generations of inbreeding, derived from JU2469
sudhausi	sp. 32	JU2788	25 x generations of inbreeding, derived from SB454
quiockensis	sp. 38	JU2809	25 x generations of inbreeding, derived from JU2745
tribulationis	sp. 40	JU2818	25 x generations of inbreeding, derived from JU2774
vivipara	sp. 43	NIC1581	25 x generations of inbreeding, derived from NIC1070
