# Supplementary material for: Comparative genomics of 10 new Caenorhabditis species
Source: Evol Lett. 2019 Apr 2;3(2):217–36. doi: 10.1002/evl3.110 (PMC6457397; doi:10.1002/evl3.110)
Supplement: Supplementary file 1 — Table S1. List of isolates and their origin. Table S2. Mating tests. This table contains several sheets, showing the results of crosses between isolates of different species. Successful crosses are labeled in green.“100s of embryos” refer to unhatched dead embryos remaining on the plate. Table S3. Detailed genome assembly and gene prediction statistics. Table S4. Morphological characters used for ancestral state reconstruction. ‘1’ denotes presence or existence; ‘0’ denotes absence. Table S5. Genome contents of C. sulstoni and C. elegans. Gene structure statistics were calculated using the longest isoform of each protein‐coding gene. UTR regions were not annotated in C. sulstoni and so were not considered in either species. Table S6. Genome statistics used in PGLS analysis. Gene structure statistics were calculated using the longest isoform of each protein‐coding gene. UTR regions were not considered as they were not annotated in several species. Repeat content was estimated de novo using RepeatModeler and RepeatMasker. Table S7. Mean branch lengths from Maximum likelihood gene tree of all Notch‐like proteins. Branch lengths were extracted using a custom Python script (available at https://github.com/lstevens17/caeno-ten-descriptions). Table S8. EGF‐like repeat counts for LIN‐12/GLP‐1 homologues. Counts of EGF‐like repeats were obtained from were obtained from the ProSiteProfiles database (release 2017_09). Table S9. Accessions and links to data used in phylogenomic analysis. Table S10. Completeness and duplication statistics for 28 Caenorhabditis species based on 8,286 orthologues. We selected groups of orthologues which were present in at least 22 species and had a mean count of 1. The duplication ratio was calculated by dividing the total number of sequences present for each species by the total number of orthogroups which contained a representative sequence for that species. Figure S1. Assembly spans and genome size estimates. Kmers of length 19 were counted usi [file EVL3-3-217-s001.zip › evl3110-sup-0001-SuppMat/evl3110-sup-0016-TableS1.xlsx]

## Sheet: zanzibari, tribulationis
Males Females	sinica JU727	zanzibari JU2161 (and others)	tribulationis JU2774	briggsae AF16	nigoni JU1422	remanei QG548
sinica JU727		many dead embryos, sometimes a few larvae	dead embryos
zanzibari JU2161 (and others)	many dead embryos, sometimes a few larvae		dead embryos	arrested embryos and larvae, a few sterile F1 adults	dead embryos	many dead embryos
tribulationis JU2774	many dead embryos, some L1 larvae	many dead embryos, some larvae
nigoni JU1422		dead embryos
remanei QG548		many dead embryos

## Sheet: panamensis, becei
Males Females	panamensis QG702	becei QG704	japonica DF5081	afra JU1199	imperialis NIC126	macrosperma NIC110	nouraguensis NIC52	yunquensis EG6142	sp. 25 ZF1222	remanei EM464	brenneri PB2801	guadeloupensis NIC113
panamensis QG702	larvae	100s of embryos	no embryos	no embryos	no embryos	no embryos	100s of embryos	100s of embryos	few embryos	few embyros	few embryos	no embryos
becei QG704	no embryos	larvae	no embryos	no embryos	no embryos	few embryos	few embyros	few embryos	few embryos	few embyros	nd	no embryos
japonica DF5081	no embryos	no embryos
afra JU1199	no embryos	few embryos
imperialis NIC126	few embryos	100s of embryos
macrosperma NIC110	no embryos	no embryos
nouraguensis NIC52	no embryos	100s of embryos
yunquensis EG6142	no embryos	100s of embryos
sp. 25 ZF1222	no embryos	100s of embryos
remanei EM464	no embryos	no embryos
brenneri PB2801	few embryos	no embryos
guadeloupensis NIC113	no embryos	no embryos

## Sheet: sulstoni
Males Females	afra JU1199	sulstoni SB454
afra JU1199		many dead embryos
sulstoni SB454	many dead embryos

## Sheet: quiockensis
Males Females	quiockensis JU2745	angaria PS1010	castelli JU1426			Males Females	quiockensis NIC559	quiockensis JU2745	dolens NIC394
quiockensis JU2745		no progeny	no progeny			quiockensis NIC559			few embryos
angaria PS1010	no progeny					quiockensis JU2745
castelli JU1426	no progeny					dolens NIC394	no progeny

## Sheet: waitukubuli
Males Females	waitukubuli NIC564	nouraguensis JU1825	macrosperma JU1857	yunquensis EG6142	panamensis QG702	becei QG704
waitukubuli NIC564		many dead embryos	few dead embryos	many dead embryos	dead embryos	many dead embryos
nouraguensis JU1825	no progeny
macrosperma JU1857	no progeny
yunquensis EG6142	no progeny
panamensis QG702	no progeny
becei QG704	very rare dead embryos

## Sheet: vivipara
Males Females	vivipara NIC1070	portoensis EG4788
vivipara NIC1070		no progeny
portoensis EG4788	no progeny
