# Supplementary material for: Comparative genomics of 10 new Caenorhabditis species
Source: Evol Lett. 2019 Apr 2;3(2):217–36. doi: 10.1002/evl3.110 (PMC6457397; doi:10.1002/evl3.110)
Supplement: Supplementary file 1 — Table S1. List of isolates and their origin. Table S2. Mating tests. This table contains several sheets, showing the results of crosses between isolates of different species. Successful crosses are labeled in green.“100s of embryos” refer to unhatched dead embryos remaining on the plate. Table S3. Detailed genome assembly and gene prediction statistics. Table S4. Morphological characters used for ancestral state reconstruction. ‘1’ denotes presence or existence; ‘0’ denotes absence. Table S5. Genome contents of C. sulstoni and C. elegans. Gene structure statistics were calculated using the longest isoform of each protein‐coding gene. UTR regions were not annotated in C. sulstoni and so were not considered in either species. Table S6. Genome statistics used in PGLS analysis. Gene structure statistics were calculated using the longest isoform of each protein‐coding gene. UTR regions were not considered as they were not annotated in several species. Repeat content was estimated de novo using RepeatModeler and RepeatMasker. Table S7. Mean branch lengths from Maximum likelihood gene tree of all Notch‐like proteins. Branch lengths were extracted using a custom Python script (available at https://github.com/lstevens17/caeno-ten-descriptions). Table S8. EGF‐like repeat counts for LIN‐12/GLP‐1 homologues. Counts of EGF‐like repeats were obtained from were obtained from the ProSiteProfiles database (release 2017_09). Table S9. Accessions and links to data used in phylogenomic analysis. Table S10. Completeness and duplication statistics for 28 Caenorhabditis species based on 8,286 orthologues. We selected groups of orthologues which were present in at least 22 species and had a mean count of 1. The duplication ratio was calculated by dividing the total number of sequences present for each species by the total number of orthogroups which contained a representative sequence for that species. Figure S1. Assembly spans and genome size estimates. Kmers of length 19 were counted usi [file EVL3-3-217-s001.zip › evl3110-sup-0001-SuppMat/evl3110-sup-0017-TableS1.xlsx]

## Sheet: MASTER TABLE
Species	C. parvicauda sp. n.	C. zanzibari sp. n.	C. panamensis sp. n.	C. becei sp. n.	C. uteleia sp. n.	C. sulstoni sp. n.	C. quiockensis sp. n.	C. waitukubuli sp. n.	C. tribulationis sp. n.	C. vivipara sp. n.
Species Number	21	26	28	29	31	32	38	39	40	43
Strain	NIC534	JU2190	QG2080	QG2083	JU2585	JU2788	JU2809	NIC564	JU2818	NIC1070
Assembly Span (bp)	93737141	101089037	79048330	87868912	104046868	65098870	100371645	91416478	101228815	-
Number of Scaffolds (n)	5719	3128	986	1567	3222	2044	4890	21203	3276	-
Scaffold N50 length (bp)	44405	91328	487150	767505	177024	136669	139430	15123	224519	-
Longest Scaffold (bp)	313320	506029	2686295	3317958	1909183	1008935	928551	843712	1203510	-
GC proportion	0.393	0.383	0.421	0.424	0.36	0.464	0.348	0.419	0.415	-
Count of Ns	1041466	223748	920116	1532903	1031643	380918	89054	1159884	156511
Percentage N's	1.11105	0.221338	1.16399	1.74453	0.991518	0.585138	0.0887243	1.26879	0.154611	-
CEGMA complete	89.52	97.58	97.98	95.16	98.79	97.58	99.19	95.16	97.58	-
CEGMA partial	98.39	99.6	99.19	98.39	99.6	99.19	99.6	99.19	98.79	-
BUSCO complete (single/duplicated)	89.5 (88.1/1.4)	98.2 (96.9/1.3)	97.3 (96.5/0.8)	97.5 (96.5/1)	96.0 (3.1/0.9)	97.9 (97.4/0.5)	96.1 (94.5/1.6)	92.5 (88.3/4.2)	97.7 (96.2/1.5)	-
BUSCO fragmented %	5	1.2	1.8	1.4	3.1	1	3.2	4.8	1.1	-
BUSCO missing %	5.5	0.6	0.9	1.1	0.9	1.1	0.7	2.7	1.2
Gene count	16412	22198	17300	21924	27614	18192	22278	30124	24787	-
BUSCO prot complete (single/duplicated)	89.9 (80.1/9.8)	98.6 (86.5/12.1)	91.9 (90.4/1.5)	91.9 (90.7/1.2)	96.1 (84.4/11.7)	95.3 (86.0/9.3)	95.7 (85.4/10.4)	92.7 (74.4/18.3)	97.9 (84.8/13.1)	-
BUSCO prot fragmented %	6.4	1	3.6	3.9	3.1	3.3	3.4	5.5	1.4	-
BUSCO prot missing %	3.7	0.4	4.5	4.2	0.8	1.4	0.9	1.8	0.7
