# Supplementary material for: Comparative genomics of 10 new Caenorhabditis species
Source: Evol Lett. 2019 Apr 2;3(2):217–36. doi: 10.1002/evl3.110 (PMC6457397; doi:10.1002/evl3.110)
Supplement: Supplementary file 1 — Table S1. List of isolates and their origin. Table S2. Mating tests. This table contains several sheets, showing the results of crosses between isolates of different species. Successful crosses are labeled in green.“100s of embryos” refer to unhatched dead embryos remaining on the plate. Table S3. Detailed genome assembly and gene prediction statistics. Table S4. Morphological characters used for ancestral state reconstruction. ‘1’ denotes presence or existence; ‘0’ denotes absence. Table S5. Genome contents of C. sulstoni and C. elegans. Gene structure statistics were calculated using the longest isoform of each protein‐coding gene. UTR regions were not annotated in C. sulstoni and so were not considered in either species. Table S6. Genome statistics used in PGLS analysis. Gene structure statistics were calculated using the longest isoform of each protein‐coding gene. UTR regions were not considered as they were not annotated in several species. Repeat content was estimated de novo using RepeatModeler and RepeatMasker. Table S7. Mean branch lengths from Maximum likelihood gene tree of all Notch‐like proteins. Branch lengths were extracted using a custom Python script (available at https://github.com/lstevens17/caeno-ten-descriptions). Table S8. EGF‐like repeat counts for LIN‐12/GLP‐1 homologues. Counts of EGF‐like repeats were obtained from were obtained from the ProSiteProfiles database (release 2017_09). Table S9. Accessions and links to data used in phylogenomic analysis. Table S10. Completeness and duplication statistics for 28 Caenorhabditis species based on 8,286 orthologues. We selected groups of orthologues which were present in at least 22 species and had a mean count of 1. The duplication ratio was calculated by dividing the total number of sequences present for each species by the total number of orthogroups which contained a representative sequence for that species. Figure S1. Assembly spans and genome size estimates. Kmers of length 19 were counted usi [file EVL3-3-217-s001.zip › evl3110-sup-0001-SuppMat/evl3110-sup-0020-TableS1.xlsx]

## Sheet: TableS6_genome_statistics_PGLS
species	genome_size	gene_count	total_genic_span	total_CDS_span	total_intron_span	repeat_bases	mean_intron_count	mean_intron_size	mean_intergenic_distance	label
CAFRA	65617084	19834	39717661	24673405	15044256	2464703	4.44676	170.576	1158.96	japonica
CBRIG	108419665	21814	59725093	26153324	33571769	7117357	4.56125	337.408	2558.13	elegans
CCAST	77883894	19694	49649813	23555813	26094000	2121208	4.0751	325.139	1307.12	angaria
CDOUG	140724567	30860	65762347	35246186	30516161	31061876	4.14822	238.381	1588.04	elegans
CELEG	100286401	20362	57587537	24955524	32632013	17834517	5.07863	315.556	2388.43	elegans
CKAMA	86496494	19448	50741677	23694688	27046989	12516417	4.8516	286.654	1862.89	elegans
CLATE	117124750	24855	57949468	29170320	28779148	15240828	4.64216	249.427	2536.81	elegans
CMONO	115120247	20262	68223726	22005053	46218673	1777215	7.50656	303.874	1611.7	basal
CNIGO	129488540	29167	63533193	33152604	30380589	41757742	4.00706	259.943	2249.32	elegans
CNOUR	72888084	22774	44287014	27766825	16520189	5742575	4.67235	155.253	1155.12	japonica
CPLIC	111456717	14843	51132874	17675544	33457330	47492638	6.37472	353.597	2005.26	basal
CREMA	124541912	24867	62518868	29488100	33030768	23061686	4.7253	281.103	2702.2	elegans
CSINI	131797386	34696	67700613	39262318	28438295	21382860	4.06396	201.686	1512.12	elegans
CSP21	93737141	16412	57688800	19296000	38392800	24894936	7.79411	300.138	1672.84	basal
CSP26	101089037	22198	57731367	27012716	30718651	25050799	4.73507	292.255	1624.75	elegans
CSP28	79048330	17134	48254758	25819200	22435558	8725082	5.66494	231.144	1749.76	japonica
CSP29	87868912	18669	53140285	26675472	26464813	11729941	5.59468	253.38	1747.59	japonica
CSP31	104046868	27614	57641249	32677860	24963389	14733869	5.53096	163.446	1279.62	uteleia
CSP32	65098870	18192	38804602	23180783	15623819	7767528	4.68706	183.234	1266.31	japonica
CSP34	123008036	21609	66012148	26626060	39386088	38739166	4.65954	391.17	2826.54	elegans
CSP38	100371645	22238	57914854	25538869	32375985	21015095	4.40602	330.431	1811.17	angaria
CSP40	101228815	24787	55381512	29759352	25622160	19655629	4.5398	227.696	1690.33	elegans
CTROP	79321433	22326	40372205	24171816	16200389	8234915	3.91181	185.497	1721.92	elegans
CVIRI	93425091	19447	49575013	22309133	27265880	23330438	5.49643	255.086	1740.39	angaria
