# Supplementary material for: Comparative genomics of 10 new Caenorhabditis species
Source: Evol Lett. 2019 Apr 2;3(2):217–36. doi: 10.1002/evl3.110 (PMC6457397; doi:10.1002/evl3.110)
Supplement: Supplementary file 1 — Table S1. List of isolates and their origin. Table S2. Mating tests. This table contains several sheets, showing the results of crosses between isolates of different species. Successful crosses are labeled in green.“100s of embryos” refer to unhatched dead embryos remaining on the plate. Table S3. Detailed genome assembly and gene prediction statistics. Table S4. Morphological characters used for ancestral state reconstruction. ‘1’ denotes presence or existence; ‘0’ denotes absence. Table S5. Genome contents of C. sulstoni and C. elegans. Gene structure statistics were calculated using the longest isoform of each protein‐coding gene. UTR regions were not annotated in C. sulstoni and so were not considered in either species. Table S6. Genome statistics used in PGLS analysis. Gene structure statistics were calculated using the longest isoform of each protein‐coding gene. UTR regions were not considered as they were not annotated in several species. Repeat content was estimated de novo using RepeatModeler and RepeatMasker. Table S7. Mean branch lengths from Maximum likelihood gene tree of all Notch‐like proteins. Branch lengths were extracted using a custom Python script (available at https://github.com/lstevens17/caeno-ten-descriptions). Table S8. EGF‐like repeat counts for LIN‐12/GLP‐1 homologues. Counts of EGF‐like repeats were obtained from were obtained from the ProSiteProfiles database (release 2017_09). Table S9. Accessions and links to data used in phylogenomic analysis. Table S10. Completeness and duplication statistics for 28 Caenorhabditis species based on 8,286 orthologues. We selected groups of orthologues which were present in at least 22 species and had a mean count of 1. The duplication ratio was calculated by dividing the total number of sequences present for each species by the total number of orthogroups which contained a representative sequence for that species. Figure S1. Assembly spans and genome size estimates. Kmers of length 19 were counted usi [file EVL3-3-217-s001.zip › evl3110-sup-0001-SuppMat/evl3110-sup-0023-TableS1.xlsx]

## Sheet: Sheet1
Species	Strain	Prefix	Type	Source	Link/Accession
Caenorhabditis guadeloupensis	NIC113	CGUAD	transcriptome	CGP	http://download.caenorhabditis.org/v1/preliminary_data/CGUAD.caenorhabditis_guadeloupensis.TRANSCRIPTOME.longest_isoforms.fa
Caenorhabditis macrosperma	JU2083	CMARC	preliminary genome	CGP	http://download.caenorhabditis.org/v1/preliminary_data/CMACR.caenorhabditis_macrosperma.PRELIM.longest_isoforms.fa
Caenorhabditis nigoni	JU1422	CNIGO	preliminary genome	Erich Schwarz	-
Caenorhabditis vivipara (sp. 43)	NIC1070	CSP43	transcriptome	CGP	http://download.caenorhabditis.org/v1/preliminary_data/CSP43.caenorhabditis_sp43.TRANSCRIPTOME.longest_isoforms.fa
Caenorhabditis wallacei	JU1904	CWALL	preliminary genome	Erich Schwarz	-
Caenorhabditis afra	JU1286	CAFRA	genome	CGP	http://download.caenorhabditis.org/v1/sequence/Caenorhabditis_afra_JU1286_v1.proteins.fa.gz
Caenorhabditis angaria	PS1010	CANGA	genome	WormBase ParaSite	ftp://ftp.ebi.ac.uk/pub/databases/wormbase/parasite/releases/WBPS10/species/caenorhabditis_angaria/PRJNA51225/caenorhabditis_angaria.PRJNA51225.WBPS10.protein.fa.gz
Caenorhabditis brenneri	PB2081	CBREN	genome	WormBase	ftp://ftp.wormbase.org/pub/wormbase/releases/WS265/species/c_brenneri/PRJNA20035/c_brenneri.PRJNA20035.WS265.protein.fa.gz
Caenorhabditis briggsae	AF16	CBRIG	genome	WormBase	ftp://ftp.wormbase.org/pub/wormbase/releases/WS265/species/c_briggsae/PRJNA10731/c_briggsae.PRJNA10731.WS265.protein.fa.gz
Caenorhabditis castelli	JU1956	CCAST	genome	CGP	http://download.caenorhabditis.org/v1/sequence/Caenorhabditis_castelli_JU1956_v1.proteins.fa.gz
Caenorhabditis doughertyi	JU1771	CDOUG	genome	CGP	http://download.caenorhabditis.org/v1/sequence/Caenorhabditis_doughertyi_JU1771_v1.proteins.fa.gz
Caenorhabditis elegans	N2	CELEG	genome	WormBase	ftp://ftp.wormbase.org/pub/wormbase/releases/WS265/species/c_elegans/PRJNA13758/c_elegans.PRJNA13758.WS265.protein.fa.gz
Caenorhabditis japonica	DF5081	CJAPO	genome	WormBase	ftp://ftp.wormbase.org/pub/wormbase/releases/WS265/species/c_japonica/PRJNA12591/c_japonica.PRJNA12591.WS265.protein.fa.gz
Caenorhabditis kamaaina	QG2077	CKAMA	genome	CGP	http://download.caenorhabditis.org/v1/sequence/Caenorhabditis_kamaaina_QG2077_v1.proteins.fa.gz
Caenorhabditis latens	PX534	CLATE	genome	CGP	http://download.caenorhabditis.org/v1/sequence/Caenorhabditis_latens_PX534_v1.proteins.fa.gz
Caenorhabditis monodelphis	JU1667	CMONO	genome	CGP	http://download.caenorhabditis.org/v1/sequence/Caenorhabditis_monodelphis_JU1667_v1.proteins.fa.gz
Caenorhabditis plicata	SB355	CPLIC	genome	CGP	http://download.caenorhabditis.org/v1/sequence/Caenorhabditis_plicata_SB355_v1.proteins.fa.gz
Caenorhabditis remanei	PX439	CREMA	genome	CGP	http://download.caenorhabditis.org/v1/sequence/Caenorhabditis_remanei_PX439_v1.proteins.fa.gz
Caenorhabditis sinica	JU800	CSINI	genome	WormBase ParaSite	ftp://ftp.ebi.ac.uk/pub/databases/wormbase/parasite/releases/WBPS10/species/caenorhabditis_sinica/PRJNA194557/caenorhabditis_sinica.PRJNA194557.WBPS10.protein.fa.gz
Caenorhabditis parvicauda (sp. 21)	NIC534	CSP21	genome	CGP	http://download.caenorhabditis.org/v1/sequence/Caenorhabditis_sp21_NIC534_v1.proteins.fa.gz
Caenorhabditis zanzibari (sp. 26)	JU2190	CSP26	genome	CGP	http://download.caenorhabditis.org/v1/sequence/Caenorhabditis_sp26_JU2190_v1.proteins.fa.gz
Caenorhabditis panamensis (sp. 28)	QG2080	CSP28	genome	CGP	http://download.caenorhabditis.org/v1/sequence/Caenorhabditis_sp28_QG2080_v1.proteins.fa.gz
Caenorhabditis becei (sp. 29)	QG2083	CSP29	genome	CGP	http://download.caenorhabditis.org/v1/sequence/Caenorhabditis_sp29_QG2083_v1.proteins.fa.gz
Caenorhabditis uteleia (sp. 31)	JU2585	CSP31	genome	CGP	http://download.caenorhabditis.org/v1/sequence/Caenorhabditis_sp31_JU2585_v1.proteins.fa.gz
Caenorhabditis sulstoni (sp. 32)	JU2788	CSP32	genome	CGP	http://download.caenorhabditis.org/v1/sequence/Caenorhabditis_sp32_JU2788_v1.proteins.fa.gz
Caenorhabditis inopinata (sp. 34)	NK74SC	CSP34	genome	CGP	http://download.caenorhabditis.org/v1/sequence/Caenorhabditis_sp34_NK74SC_v710.proteins.fa.gz
Caenorhabditis quiockensis (sp. 38)	JU2809	CSP38	genome	CGP	http://download.caenorhabditis.org/v1/sequence/Caenorhabditis_sp38_JU2809_v1.proteins.fa.gz
Caenorhabditis waitukubuli (sp. 39)	NIC564	CSP39	genome	CGP	http://download.caenorhabditis.org/v1/sequence/Caenorhabditis_sp39_NIC564_v1.proteins.fa.gz
Caenorhabditis tribulationis (sp. 40)	JU2818	CSP40	genome	CGP	http://download.caenorhabditis.org/v1/sequence/Caenorhabditis_sp40_JU2818_v1.proteins.fa.gz
Caenorhabditis tropicalis	JU1373	CTROP	genome	WormBase ParaSite	ftp://ftp.ebi.ac.uk/pub/databases/wormbase/parasite/releases/WBPS10/species/caenorhabditis_tropicalis/PRJNA53597/caenorhabditis_tropicalis.PRJNA53597.WBPS10.protein.fa.gz
Caenorhabditis virilis	JU1968	CVIRI	genome	CGP	http://download.caenorhabditis.org/v1/sequence/Caenorhabditis_virilis_JU1968_v1.proteins.fa.gz
Diploscapter coronatus	PDL0010	DCORO	genome	CGP	http://download.caenorhabditis.org/v1/sequence/Diploscapter_coronatus_PDL0010_v1.proteins.fa.gz
